# Supplementary material for: Identification and Characterization of Cell Lines HepG2, Hep3B217 and SNU387 as Models for Porcine Epidemic Diarrhea Coronavirus Infection
Source: Viruses. 2022 Dec 10;14(12):2754. doi: 10.3390/v14122754 (PMC9785011; doi:10.3390/v14122754)
Supplement: Supplementary file 1 [file viruses-14-02754-s001.zip]

Archive with 17 entries (16 files):
- Supplemental Data/
- Supplemental Data/.DS_Store
- __MACOSX/Supplemental Data/._.DS_Store
- Supplemental Data/Table S8.csv
- Supplemental Data/Table S2.csv
- __MACOSX/Supplemental Data/._Table S2.csv
- Supplemental Data/Table S3.csv
- __MACOSX/Supplemental Data/._Table S3.csv
- Supplemental Data/Table S1.csv
- __MACOSX/Supplemental Data/._Table S1.csv
- Supplemental Data/Table S4.csv
- __MACOSX/Supplemental Data/._Table S4.csv
- Supplemental Data/Table S5.csv
- Supplemental Data/Table S7.csv
- __MACOSX/Supplemental Data/._Table S7.csv
- Supplemental Data/Table S6.csv
- __MACOSX/Supplemental Data/._Table S6.csv
