# Supplementary material for: Identification and Characterization of Cell Lines HepG2, Hep3B217 and SNU387 as Models for Porcine Epidemic Diarrhea Coronavirus Infection
Source: Viruses. 2022 Dec 10;14(12):2754. doi: 10.3390/v14122754 (PMC9785011; doi:10.3390/v14122754)
Supplement: Supplementary file 1 [file viruses-14-02754-s001.zip › Supplemental Data/Table S8.csv]

	ID	Description	setSize	enrichmentScore	NES	pvalue	p.adjust	qvalue	rank	leading_edge	core_enrichment
hsa04060	hsa04060	Cytokine-cytokine receptor interaction	174	0.715340174466272	2.54966290423375	2.12731931480347e-21	6.33941155811435e-19	4.68010249256764e-19	904	tags=40%, list=6%, signal=38%	6364/1440/2919/3576/2921/6372/10148/6355/3569/26525/2920/7124/3627/6374/3604/3552/1437/3976/414062/11009/6346/6348/6373/6354/9560/3553/9235/8809/8784/56300/282618/1489/3626/6347/83729/8995/29949/3557/90865/9518/4803/27177/7133/50604/3592/57007/6376/970/51561/4050/94/650/8744/9966/3561/3589/51330/3575/3601/7293/84957/115650/58191/6352/958/9466/27178/5197/8795
hsa04657	hsa04657	IL-17 signaling pathway	75	0.818386135926632	2.62166296374027	1.36873106566641e-17	2.03940928784295e-15	1.50560417223305e-15	719	tags=35%, list=5%, signal=33%	6364/1440/2919/3576/2921/6372/3569/2920/7124/3627/6374/1437/3934/6354/3553/7128/4318/4322/6347/4314/4312/5743/4792/9641/4790/8061
hsa04668	hsa04668	TNF signaling pathway	109	0.744171914721244	2.52898194551711	3.53301052764257e-16	3.50945712412495e-14	2.59087438693789e-14	851	tags=32%, list=6%, signal=30%	6364/2919/2921/64127/6372/3569/2920/7124/3627/6374/1437/3976/3553/7128/8809/4318/330/7412/5293/6347/3383/7133/7185/4314/5743/4792/6376/4790/1326/4217/3659/5606/7424/468/6352
hsa04061	hsa04061	Viral protein interaction with cytokine and cytokine receptor	59	0.828118134414918	2.55510550505947	1.51525166377715e-14	1.12886248951397e-12	8.3338841507743e-13	904	tags=51%, list=6%, signal=48%	6364/2919/3576/2921/6372/6355/3569/2920/7124/3627/6374/414062/11009/6346/6348/6373/6354/9560/8809/6347/29949/7133/50604/57007/6376/3561/6352/27178/5197/8795
hsa04621	hsa04621	NOD-like receptor signaling pathway	146	0.668091915241071	2.33665605690969	4.11914006416686e-14	2.45500747824345e-12	1.81242162823342e-12	1322	tags=31%, list=9%, signal=28%	2919/3576/2921/64127/3569/2920/7124/114548/3553/7128/330/6347/115362/4938/4210/4939/838/1535/4792/4940/23236/3665/91662/2633/2635/10135/8767/9641/9447/4790/115361/10379/6352/24145/388646/5027/148022/3710/118429/4793/114769/6772/837/2634/7187
hsa05417	hsa05417	Lipid and atherosclerosis	175	0.639018795197747	2.28045186228403	7.79732903943363e-14	3.8726734229187e-12	2.85902064779233e-12	1067	tags=26%, list=8%, signal=24%	2919/3576/2921/3569/2920/7124/114548/414062/5452/6348/3553/4318/7412/5293/6347/6648/7097/3383/4973/25833/4773/4314/4312/3592/1535/4792/23236/3665/4688/5533/4067/9641/637/3949/4790/4217/1543/5606/468/6352/958/8795/148022/7494/2081
hsa05171	hsa05171	Coronavirus disease - COVID-19	191	0.609240466446389	2.21948537956491	6.86496894450434e-13	2.92251535066042e-11	2.15756166827279e-11	1607	tags=25%, list=11%, signal=22%	1440/3576/3569/7124/3627/1437/114548/4599/3553/730/5293/6347/2244/7097/4938/4600/4314/4312/4939/3592/2165/4792/629/1839/4940/719/64135/2147/9636/9641/4790/23586/10379/6204/733/4793/6772/1636/115004/7187/6868/5610/1956/4615/103/3654/5970
hsa04064	hsa04064	NF-kappa B signaling pathway	87	0.715514081224608	2.34084206722606	1.94426254865744e-10	7.24237799374896e-09	5.34672200880796e-09	1607	tags=41%, list=11%, signal=37%	2919/3576/597/2921/2920/7124/9560/3553/7128/330/7412/84433/3383/7185/5971/5743/4792/4791/4050/5588/4067/4790/23586/1540/115650/958/148022/7706/5328/10912/7187/4615/1647/3654/257397/5970
hsa04062	hsa04062	Chemokine signaling pathway	143	0.612090653355655	2.13554375066233	6.15946070667441e-10	2.0394658784322e-08	1.50564595052041e-08	900	tags=21%, list=6%, signal=20%	6364/2919/3576/2921/6372/6355/2920/3627/6374/414062/6346/6348/6373/6354/9560/3055/5293/114/6347/2793/4792/51764/23236/6376/4067/4790/58191/6352/54331/5197
hsa05167	hsa05167	Kaposi sarcoma-associated herpesvirus infection	163	0.571283224929968	2.02374985952432	5.40758908474392e-09	1.61146154725369e-07	1.18966959864366e-07	2755	tags=42%, list=19%, signal=35%	2919/3576/2921/3569/2920/1437/3055/5293/3383/2793/4773/5743/4792/51764/3665/1026/5155/5533/4067/9641/637/4790/10379/1827/54331/148022/4277/3710/7316/595/7422/3133/6772/2791/7187/5610/3134/100507436/59345/5970/7314/6714/4609/3572/54205/3265/3725/643246/3135/8517/3455/801/578/581/1869/5879/2783/207/1019/355/9976/81631/3106/7186/8772/4893/2787/3716/2782
hsa05323	hsa05323	Rheumatoid arthritis	74	0.699278343037923	2.23416904429013	1.11636665824196e-08	3.02433876505549e-07	2.23273331648392e-07	851	tags=35%, list=6%, signal=33%	6364/2919/3576/2921/6372/3569/2920/7124/6374/3552/1437/414062/6348/3553/6347/7097/3383/4314/4312/940/51561/4050/3589/245973/54/6352
hsa04623	hsa04623	Cytosolic DNA-sensing pathway	45	0.770873844795464	2.26719767551749	1.46405668463701e-08	3.63574076684858e-07	2.68410392183453e-07	1607	tags=40%, list=11%, signal=36%	3569/3627/9560/3553/81030/90865/4792/3665/9641/9447/4790/23586/6352/4793/115004/3606/103/5970
hsa04620	hsa04620	Toll-like receptor signaling pathway	79	0.676542110266718	2.17694146215341	3.44975458447371e-08	7.90789897056281e-07	5.83804621987858e-07	1607	tags=35%, list=11%, signal=32%	3576/3569/7124/3627/414062/6348/6373/9560/3553/5293/7097/3592/4792/3665/9641/6696/4790/1326/5606/6352/958/148022/3663/6772/7187/4615/3654/5970
hsa05164	hsa05164	Influenza A	135	0.583319405705947	2.02927253848808	4.15912201383294e-08	8.85298828658725e-07	6.53576316459462e-07	1622	tags=34%, list=11%, signal=30%	3576/3569/7124/3627/3552/114548/4599/3553/5293/6347/3383/90865/4938/4600/4939/3592/4792/4940/293/3665/56649/64135/91543/402569/9641/637/4790/2224/23586/10379/5646/6352/8795/148022/7706/4793/8797/6772/7187/3460/5610/4615/3606/103/5970/293
hsa05146	hsa05146	Amoebiasis	83	0.661759995595665	2.14820684331776	6.87219447233665e-08	1.36527596850421e-06	1.00792185594271e-06	1002	tags=29%, list=7%, signal=27%	2919/3576/2921/3569/2920/7124/1437/5273/3553/5275/5293/7097/4583/3918/3592/6318/284217/23236/22798/4790/3914/1282/6317/733
hsa04625	hsa04625	C-type lectin receptor signaling pathway	85	0.644199686633661	2.10510649482477	1.32860955441381e-07	2.47453529509573e-06	1.82683813731899e-06	781	tags=26%, list=5%, signal=25%	3569/7124/114548/3553/5293/4773/3592/5971/5743/4792/4791/1959/51561/2207/5533/9641/4790/1263/10379/1960/1540/3659
hsa05134	hsa05134	Legionellosis	53	0.723475934232479	2.18480476943726	1.51232042930368e-07	2.65100875254411e-06	1.95712055556947e-06	705	tags=23%, list=5%, signal=22%	2919/3576/2921/3569/2920/7124/3553/7097/3592/4792/4791/4790
hsa05162	hsa05162	Measles	110	0.600226369183246	2.0383312699769	2.18804056488071e-07	3.62242271296918e-06	2.67427180152087e-06	1740	tags=32%, list=12%, signal=28%	3569/3552/4599/3553/7128/5293/7097/4938/4600/4939/3592/940/4792/4940/3665/27113/64135/3561/9641/637/4790/23586/10379/595/4793/6772/7187/5610/4615/4478/103/3654/5970/6776/54205
hsa04630	hsa04630	JAK-STAT signaling pathway	107	0.576524765771369	1.95567882217065	1.92623769936795e-06	3.02115176006132e-05	2.230380494005e-05	1775	tags=35%, list=12%, signal=30%	1440/3569/1437/3976/11009/282618/1489/5293/29949/50604/3592/1026/5155/51561/3561/3589/10379/3575/8651/3601/9466/6775/3594/595/5292/6772/9180/3460/1956/1270/6778/6776/4609/3572/3265/5618/53833
hsa05163	hsa05163	Human cytomegalovirus infection	189	0.497945003107937	1.80405659122763	2.98831190241636e-06	4.45258473460037e-05	3.28714309265799e-05	2207	tags=31%, list=16%, signal=26%	3576/3569/7124/414062/6348/9560/3553/5293/114/6347/2793/4773/5743/4792/51764/23236/6376/1026/5731/5533/637/4790/6890/468/6352/5734/54331/6891/3690/3710/595/7422/5880/3133/1978/2791/115004/1956/3134/59345/5970/6714/4609/54205/2002/3265/2768/3135/3570/6892/8517/10488/3685/801/578/581/1869/5879
hsa05161	hsa05161	Hepatitis B	140	0.529407391329664	1.84072294892676	5.22078962024015e-06	7.4085490801503e-05	5.46939864977539e-05	3043	tags=41%, list=21%, signal=32%	3576/3569/7124/4318/5293/7097/4773/4792/3665/1026/1959/64135/9641/637/4790/23586/1960/5606/468/6775/148022/6772/7187/4615/3654/6778/5970/6776/6714/4609/54205/2002/3265/4088/3725/8517/10488/843/581/1869/1643/207/355/2185/8772/898/4893/3716/5605/7297/596/6773/5604/7534/10971/9586/1871
hsa05120	hsa05120	Epithelial cell signaling in Helicobacter pylori infection	65	0.634413045625365	1.97582922355593	1.01810217314619e-05	0.000137906567089802	0.000101810217314619	2270	tags=37%, list=16%, signal=31%	2919/3576/2921/2920/58494/4792/1839/4067/4790/245973/6352/50617/6868/1956/245972/533/4233/5970/6714/3725/8517/23545/5879/527
hsa04380	hsa04380	Osteoclast differentiation	97	0.570153337094874	1.90686175012666	1.8412871476912e-05	0.000238566769570424	0.00017612311847481	2066	tags=35%, list=15%, signal=30%	7124/3552/3553/5293/4773/5971/1535/4792/4791/4688/5533/3937/11025/4790/8061/10379/1540/8651/54/2354/3726/3690/10326/6772/8878/3460/140885/3727/5970/4982/3725/1435/8517/3455
hsa05142	hsa05142	Chagas disease	83	0.592384437349711	1.9229997441053	1.93456369615833e-05	0.000240208325606326	0.00017733500548118	1607	tags=28%, list=11%, signal=25%	3576/3569/7124/414062/6348/3553/5293/6347/7097/5054/3592/4792/23236/4790/624/6352/148022/2769/1636/3460/4615/3654/5970
hsa05160	hsa05160	Hepatitis C	129	0.518275606353039	1.78876663760127	2.73386707570051e-05	0.000315005524651874	0.000232554414172525	3051	tags=44%, list=21%, signal=35%	7124/3627/4599/5293/4938/4600/9076/4939/4792/4940/3665/1026/23562/91543/3434/9641/1364/637/3949/4790/23586/10379/10686/148022/595/6772/49861/7187/5610/1956/5970/949/4609/54205/3265/8837/8517/3455/578/581/1869/207/1019/355/7186/5010/8772/4893/3716/5605/7297/6773/5604/7534/10971/1871/7533
hsa05418	hsa05418	Fluid shear stress and atherosclerosis	120	0.52431918958142	1.78241493541453	2.74837034931166e-05	0.000315005524651874	0.000232554414172525	1333	tags=22%, list=9%, signal=21%	7124/3552/3553/4318/7412/5293/6347/3383/6385/3791/1535/5155/4688/5327/4790/4217/2950/1003/387082/3690/9181/9446/7422/3162/5880/8878/119391
hsa04210	hsa04210	Apoptosis	124	0.521227647052636	1.78910960731579	2.95950195217006e-05	0.000326641326572843	0.000241144603510153	2326	tags=34%, list=16%, signal=29%	597/7124/6708/330/5293/5783/1520/4803/7185/4792/27113/8739/637/4790/4217/468/8795/2081/3710/1616/10912/1075/1649/84790/8797/1647/5970/10376/54205/3265/3725/840/8837/8517/1514/843/578/581/27429/329/331/207
hsa05144	hsa05144	Malaria	32	0.732939896509937	2.03766287147473	3.48670101307043e-05	0.000371084607819639	0.000273955079598391	356	tags=31%, list=3%, signal=31%	1440/3576/3569/7124/3553/7412/6347/7097/3383/3592
hsa04932	hsa04932	Non-alcoholic fatty liver disease	140	0.49502577877607	1.72117980637721	6.30089030657201e-05	0.000647470797020159	0.000477998574981325	3257	tags=40%, list=23%, signal=31%	3576/3569/7124/3552/3553/5313/5293/637/4790/170712/4217/468/1571/7494/2081/1649/5970/56901/54205/1537/3725/840/4694/3570/4729/1347/2931/4726/7384/581/5879/4715/4707/207/51079/1340/440567/355/1329/9377/7186/27089/1337/1327/1351/4708/4701/6945/998/7388/4700/4696/4710/54539/4713/51094
hsa05133	hsa05133	Pertussis	65	0.597751699380199	1.86165036203094	7.19083866020921e-05	0.000691248361529789	0.000510317582337428	781	tags=20%, list=5%, signal=19%	3576/6372/3569/7124/6374/3552/114548/3553/3592/725/51561/4790/3659
hsa03010	hsa03010	Ribosome	128	0.506941685192708	1.73797754218347	7.13773057281658e-05	0.000691248361529789	0.000510317582337428	5914	tags=77%, list=42%, signal=46%	6204/64928/79590/51264/200916/6166/11224/64960/51073/29088/219927/25873/65003/6187/10573/6176/6235/6169/51121/6133/6192/6234/6181/63875/2197/6182/51187/6155/6168/6165/51065/6203/51021/6142/6132/51069/6227/6183/51081/6231/6208/6152/6222/3921/6141/55052/6217/6205/6143/7311/6137/9553/6175/6188/6161/6156/6193/29093/6167/28998/6157/9045/6223/55168/6130/6125/6189/6134/6230/6170/6201/124995/64963/9349/6…
hsa04622	hsa04622	RIG-I-like receptor signaling pathway	52	0.639071334173615	1.91529472708459	8.39268682576873e-05	0.000781568960649713	0.0005769972192716	1102	tags=29%, list=8%, signal=27%	3576/7124/3627/3592/4792/3665/64135/79132/9636/9641/4790/23586/1540/7706/4793
hsa05208	hsa05208	Chemical carcinogenesis - reactive oxygen species	186	0.459179017848002	1.657798154692	0.000101791095592175	0.000919204438983888	0.000678607303947836	4065	tags=50%, list=29%, signal=36%	79852/5293/6648/57412/1535/4792/293/4688/4790/170712/5337/4217/1543/1571/10105/9446/7422/3162/119391/1956/4233/65010/5970/293/56901/6714/1537/3265/3725/4694/27/4729/1347/8517/4726/7384/5879/4715/4707/207/51079/1340/440567/1329/9377/27089/292/10327/4893/516/1337/5605/5770/1327/1351/7416/4708/5604/4701/2309/653689/7388/4700/5747/4696/506/4710/54539/4713/25865/5609/10476/5600/4712/1728/4259/10975/36…
hsa04936	hsa04936	Alcoholic liver disease	110	0.51609924539017	1.75264081070237	0.000109921714176468	0.000935904880702496	0.000690936489109225	1651	tags=23%, list=12%, signal=20%	2919/3576/2921/3569/2920/7124/3553/3592/4792/2168/719/9641/4790/4217/5606/1571/148022/2194/595/7187/4615/3654/257397/5970/6319
hsa05202	hsa05202	Transcriptional misregulation in cancer	149	0.478838560885471	1.67833818163463	0.000106977244923774	0.000935904880702496	0.000690936489109225	1786	tags=28%, list=13%, signal=25%	3576/597/3569/5079/1437/4318/64332/4005/330/3206/7185/51513/51384/4314/1026/5327/440093/4790/7849/958/8091/604/3207/4066/4804/1051/5328/10912/1649/2118/26471/1848/3684/4233/1647/5970/5077/4609/2521/8013/861/5371
hsa05169	hsa05169	Epstein-Barr virus infection	166	0.463990577873803	1.64269596991095	0.00015606126589573	0.00129184047880354	0.000953707736029459	2664	tags=40%, list=19%, signal=33%	3569/7124/3627/7128/5293/7097/3383/4938/4939/5971/4792/4940/3665/4791/1026/9636/4067/9641/637/4794/4790/23586/10379/5606/6890/958/6891/595/4793/10912/3133/6772/7187/5610/3134/4615/1647/3654/11047/5970/960/4609/54205/3725/3135/6892/8517/5714/3455/5702/578/581/1869/5879/1643/207/896/1019/5704/355/5709/3106/7186/5708/8772/898
hsa04217	hsa04217	Necroptosis	125	0.497116292968519	1.70910814295744	0.000177907452905409	0.00143287624231924	0.00105782809835648	2668	tags=38%, list=19%, signal=31%	7124/3552/114548/3553/7128/100526767/330/81030/90865/293/85235/8605/637/10379/1540/6775/8795/148022/2495/8797/6772/8878/51652/3460/5610/6778/128866/293/6776/10616/8837/2512/3455/55072/581/27183/329/2752/331/197259/355/29082/3015/7186/5837/292/8772/27243
hsa04933	hsa04933	AGE-RAGE signaling pathway in diabetic complications	93	0.527425986001989	1.73654194264613	0.000255308044696523	0.00200215256104115	0.00147809920613776	1846	tags=28%, list=13%, signal=24%	3576/3569/7124/3552/3553/7412/5293/6347/3383/5054/23236/1958/4790/7424/1282/595/7422/5292/6772/1284/5970/6776/3265/1729/4088/3725
hsa05135	hsa05135	Yersinia infection	122	0.488039943768031	1.66232490861905	0.000335000446669712	0.00255974700275831	0.00188974610941889	1607	tags=18%, list=11%, signal=16%	3576/3569/7124/114548/3553/5293/2533/6347/4773/4210/4792/3937/4790/5606/148022/5880/3678/4615/3606/3654/391/5970
hsa04650	hsa04650	Natural killer cell mediated cytotoxicity	78	0.515015092155792	1.65329034691945	0.000771512742861975	0.00574776993432171	0.00424332008574086	1457	tags=27%, list=10%, signal=24%	7124/1437/5293/3383/4773/3821/2207/5533/3937/637/8795/80328/3384/4277/53358/5880/3133/8797/80329/3460/100507436
hsa05010	hsa05010	Alzheimer disease	321	0.367209922514986	1.41087672244023	0.000855283824194287	0.00621645316121701	0.00458932783714008	3519	tags=39%, list=25%, signal=30%	3569/7124/3552/3553/5293/779/23516/51384/5743/293/23236/64116/5533/4891/637/4790/54361/170712/4217/468/8321/10105/7494/1454/2081/3710/22943/55062/80326/1649/84790/7474/5687/8408/10297/6868/5610/84617/7280/203068/10383/11047/5695/5970/293/5663/7481/56901/10376/60673/54205/1537/3265/23130/840/4694/4729/1435/1347/8517/5714/4726/7384/801/9776/5702/4715/4707/207/51079/5704/1340/440567/355/55851/1329/5…
hsa01523	hsa01523	Antifolate resistance	29	0.673187319909523	1.82340463577316	0.000893536940918993	0.00633985734271095	0.00468043159528997	1607	tags=31%, list=11%, signal=28%	3569/7124/3553/4790/2352/2348/6472/2356/5970
hsa05219	hsa05219	Bladder cancer	39	0.627976987393579	1.80403213714568	0.000999424996175289	0.00692624764791247	0.00511333718973404	3043	tags=62%, list=21%, signal=49%	3576/4318/4312/1839/1026/1890/999/595/7422/1956/23604/6714/4609/3265/11186/1613/1869/2261/1019/4893/5605/5604/9252/1871
hsa04218	hsa04218	Cellular senescence	145	0.448862527131151	1.56616566973421	0.00116557165107352	0.00789409890954342	0.00582785825536762	3045	tags=34%, list=21%, signal=27%	3576/3569/3552/5293/1030/4773/5054/293/1026/5533/4790/5606/3710/595/10912/3133/1978/8878/3134/2113/1647/5970/293/59341/4609/3265/4088/3135/6237/801/4683/1869/10758/207/896/1019/2305/3106/292/898/4893/993/5499/5605/7416/3486/5604/1871/2309
