# Supplementary material for: Identification and Characterization of Cell Lines HepG2, Hep3B217 and SNU387 as Models for Porcine Epidemic Diarrhea Coronavirus Infection
Source: Viruses. 2022 Dec 10;14(12):2754. doi: 10.3390/v14122754 (PMC9785011; doi:10.3390/v14122754)
Supplement: Supplementary file 1 [file viruses-14-02754-s001.zip › Supplemental Data/Table S5.csv]

	ID	Description	setSize	enrichmentScore	NES	pvalue	p.adjust	qvalue	rank	leading_edge	core_enrichment
hsa04668	hsa04668	TNF signaling pathway	105	0.805630488508902	2.50685102534627	1.18761493759889e-18	3.58659711154865e-16	2.76276738115111e-16	958	tags=39%, list=7%, signal=37%	6401/7124/3569/330/3627/2920/3976/5743/2921/2919/6372/6347/7128/6352/64127/9021/6374/3553/8809/1435/3726/3383/1906/3659/10000/4792/6364/1051/2353/3725/4049/4790/9586/6376/4314/1326/7133/5293/7185/602/329
hsa04060	hsa04060	Cytokine-cytokine receptor interaction	162	0.701005344219782	2.32597134291543	6.24683672510323e-15	9.43272345490588e-13	7.26605745393586e-13	1149	tags=44%, list=8%, signal=41%	1440/7124/3569/6351/6348/3627/3604/414062/2920/3976/2921/3576/2919/6372/6347/56300/10148/6352/8995/6373/9560/958/3557/6374/4050/3553/51561/943/8740/8809/83729/3552/1435/3624/3575/353500/8741/3626/9235/3578/5617/94/3589/8792/90865/6364/7293/9180/163702/4982/4049/6376/650/3566/3459/3623/2826/7133/10673/7850/3606/3574/9966/56477/58985/8795/7042/51330/3601/23529/9518
hsa04621	hsa04621	NOD-like receptor signaling pathway	138	0.713005722354441	2.32236147326645	1.05917553622659e-13	1.0662367064681e-11	8.21325591249388e-12	1787	tags=36%, list=12%, signal=32%	7124/3569/838/330/2920/2921/3576/2919/115362/6347/7128/6352/64127/3553/834/9641/114769/10628/84557/4792/10135/3725/4790/115361/2635/837/4940/3606/4939/329/596/340061/3716/2633/2634/23710/148022/7226/8767/81631/84674/643246/5599/3454/4793/10379/7187/3455/5330/23118
hsa04064	hsa04064	NF-kappa B signaling pathway	86	0.780668976084062	2.36522155109847	2.14213249854299e-13	1.61731003639996e-11	1.24581916362632e-11	1252	tags=43%, list=9%, signal=40%	7124/6351/330/3929/2920/5743/2921/3576/2919/597/7128/9560/958/4050/3553/8740/5971/4791/3383/4792/8792/4616/4049/4790/1647/4067/128178/929/10673/7185/329/596/7706/1540/148022/79092/8837
hsa04657	hsa04657	IL-17 signaling pathway	73	0.800064666274656	2.35263221064004	7.08253037027414e-13	4.27784834364558e-11	3.29524044595913e-11	904	tags=36%, list=6%, signal=34%	1440/7124/3569/3934/3627/2920/5743/2921/3576/2919/6372/6347/7128/6374/3553/9641/4792/6364/1051/2354/2353/3725/4790/4312/4314/8061
hsa05323	hsa05323	Rheumatoid arthritis	70	0.801129313829605	2.36516621712679	1.91235652392932e-12	9.6255278371109e-11	7.41457529453297e-11	1117	tags=46%, list=8%, signal=42%	7124/3569/6348/414062/2920/2921/3576/2919/6372/6347/6352/3112/6374/4050/3553/51561/3552/1435/3383/8741/7097/3589/8792/6364/2353/3725/4312/4314/10673/3606/7042/942
hsa04620	hsa04620	Toll-like receptor signaling pathway	82	0.768063377196484	2.3064166471946	7.01227078042724e-12	3.02529396527004e-10	2.33039374808183e-10	907	tags=30%, list=6%, signal=29%	7124/3569/6351/6348/3627/3929/414062/51284/3576/6352/6373/9560/958/3553/51311/9641/7097/10000/4792/2353/3725/4790/1326/929/5293
hsa05171	hsa05171	Coronavirus disease - COVID-19	195	0.636082724630741	2.15308116934897	1.91165309883017e-11	7.21649044808391e-10	5.55888598475617e-10	1630	tags=23%, list=11%, signal=20%	1440/7124/3569/3627/51284/3576/6347/728/3553/834/51311/9641/721/719/629/7097/732/720/4792/715/2353/3725/4790/4312/735/716/4314/64135/4940/5293/4939/340061/3716/59272/6774/718/3572/6204/3592/5599/3454/4793/10379/7187
hsa05164	hsa05164	Influenza A	127	0.654138865286108	2.10341131911124	4.00793559551909e-09	1.34488505538529e-07	1.03596931767219e-07	1813	tags=31%, list=12%, signal=28%	7124/3569/3627/51284/3576/6347/6352/9021/3112/3553/834/9641/3552/3383/10000/4792/3717/402569/90865/4790/3459/64135/4940/3606/5293/4939/3716/8795/7706/148022/3592/3454/637/4793/3460/10379/7187/3455/55916/7098
hsa05417	hsa05417	Lipid and atherosclerosis	177	0.607312918360248	2.02893809964324	4.52805374307655e-09	1.36747223040912e-07	1.05336829181044e-07	1219	tags=26%, list=8%, signal=24%	6401/7124/3569/6348/3929/414062/2920/4973/2921/3576/2919/6347/6352/7409/958/6648/3553/834/9641/3383/7097/10000/1649/4792/3717/2081/4688/2353/3725/4790/4773/4312/3949/4067/4314/929/3606/5293/27035/596/6714/8795/6774/148022/7494/7436
hsa04061	hsa04061	Viral protein interaction with cytokine and cytokine receptor	56	0.774243924886591	2.21248208977152	8.41954304494411e-09	2.3115472723392e-07	1.78059235687335e-07	1060	tags=50%, list=7%, signal=47%	7124/3569/6351/6348/3627/414062/2920/2921/3576/2919/6372/6347/6352/6373/9560/6374/8740/8809/1435/6364/4049/6376/2826/7133/3606/56477/58985/8795
hsa05144	hsa05144	Malaria	30	0.853840442945776	2.1350879382041	4.10439686544507e-08	1.03293987780367e-06	7.95676936195929e-07	1064	tags=50%, list=7%, signal=46%	1440/6401/7124/3569/3576/6347/100528032/958/3553/3383/7097/7057/3082/3606/7042
hsa04625	hsa04625	C-type lectin receptor signaling pathway	83	0.703872558392072	2.11800968570119	5.02762338447862e-08	1.16795558624042e-06	8.99679974064595e-07	1649	tags=34%, list=11%, signal=30%	7124/3569/5743/3553/834/51561/9641/1959/5971/4791/3659/1960/10000/4792/1263/3725/4790/4773/5293/602/6714/1540/3592/5599/10379/8915/4193/805
hsa05167	hsa05167	Kaposi sarcoma-associated herpesvirus infection	159	0.602002247408271	1.99256935748738	6.64307356343189e-08	1.43300586868316e-06	1.10384906580334e-06	1895	tags=32%, list=13%, signal=28%	3569/2920/5743/2921/3576/2919/3055/9641/3383/10000/84557/4792/285/3717/2353/3725/4790/4773/5155/3459/2247/4067/3091/2792/5293/6714/3716/6774/942/148022/718/3572/1026/22863/81631/643246/5879/3133/5599/3454/637/54331/10379/7187/805/7422/3455/1827/7098/1232/1385
hsa05152	hsa05152	Tuberculosis	127	0.605877468070193	1.94822474548413	7.29663827697736e-07	1.43786050837328e-05	1.10758861049319e-05	1668	tags=28%, list=11%, signal=25%	7124/3569/3929/64127/3112/3553/51561/4843/3552/7097/10000/1520/3717/3656/1263/4360/1051/4790/3459/929/3606/596/6714/3716/7042/843/718/8767/3592/5599/637/3460/8915/805/1054
hsa05163	hsa05163	Human cytomegalovirus infection	189	0.55068665925842	1.85515373368617	7.6178040178717e-07	1.43786050837328e-05	1.10758861049319e-05	1959	tags=24%, list=13%, signal=21%	7124/3569/6351/6348/414062/5743/3576/6347/6352/5880/9560/3553/10000/6890/4792/4790/9586/6376/4773/2792/5293/5731/6714/340061/3716/6774/6892/3685/5734/1026/5879/3133/3554/637/54331/4193/805/7422/6655/5330/1232/567/468/1385/2775/3105
hsa04062	hsa04062	Chemokine signaling pathway	141	0.59121261174109	1.92346454374437	1.19012205118752e-06	1.99676033032573e-05	1.53811095504352e-05	1077	tags=22%, list=7%, signal=21%	6351/6348/3627/414062/2920/2921/3576/2919/6372/6347/6352/5880/6373/3055/9560/7409/6374/10000/4792/3717/6364/4790/6376/157/4067/2826/2792/5293/6714/56477/6774
hsa04613	hsa04613	Neutrophil extracellular trap formation	139	0.592005177683067	1.92172793591172	1.15445394853409e-06	1.99676033032573e-05	1.53811095504352e-05	2010	tags=37%, list=14%, signal=32%	366/51284/2811/728/5880/834/51311/9734/554313/7097/440093/10000/8359/4688/8370/85235/8360/8344/4790/8362/8348/121504/8351/723790/837/8337/8364/5293/8336/8340/6714/8330/718/8294/8339/3012/8357/653604/8343/5879/8353/8347/8341/8970/5330/10533/79792/293/128312/3021/8365
hsa04933	hsa04933	AGE-RAGE signaling pathway in diabetic complications	93	0.644980013594463	1.97662749969101	1.3117971069e-06	2.08506698044106e-05	1.60613385387757e-05	1077	tags=25%, list=7%, signal=23%	6401/7124/3569/3576/6347/3553/3552/3383/5054/1906/10000/6776/3717/1958/3725/4790/4088/5293/27035/596/84812/7042/6774
hsa05142	hsa05142	Chagas disease	89	0.65040210413777	1.97234054476322	1.50261878927752e-06	2.26895437180905e-05	1.74778290752806e-05	1535	tags=30%, list=11%, signal=27%	7124/3569/6348/414062/3576/6347/6352/624/3553/2769/4843/5054/7097/10000/4792/2353/3725/4790/3459/5293/7042/148022/718/8837/3592/5599/3460
hsa05161	hsa05161	Hepatitis B	136	0.588006413608996	1.91583295214148	1.74022731760491e-06	2.50261261865087e-05	1.92777061248463e-05	1949	tags=28%, list=13%, signal=24%	7124/3569/3576/9641/1959/7097/1960/10000/6776/4792/3717/2353/3725/4790/9586/4773/6775/4088/64135/5293/596/6714/3716/7042/843/6774/148022/1026/5599/3454/637/7187/6655/23118/7098/468/1385/114609
hsa05133	hsa05133	Pertussis	61	0.705723976125626	2.05716707663586	3.13349066789782e-06	4.1249196875376e-05	3.17743900643364e-05	1206	tags=39%, list=8%, signal=36%	7124/3569/3576/6372/6374/3553/834/51561/721/4843/3552/3659/720/725/715/2353/3725/4790/722/716/929/1073/148022/718
hsa04380	hsa04380	Osteoclast differentiation	96	0.6336741422525	1.94693230722239	3.14149512627036e-06	4.1249196875376e-05	3.17743900643364e-05	1895	tags=43%, list=13%, signal=37%	7124/9021/3553/3552/5971/1435/4791/3726/10000/4792/4688/8792/2354/2353/3725/4982/4790/4773/2355/3459/799/8061/5293/27035/3716/7042/1540/5879/8651/3554/5599/3454/10326/3460/10379/695/3455/23118/8878/140885/1385
hsa04623	hsa04623	Cytosolic DNA-sensing pathway	43	0.753369215612237	2.05546622905169	6.56594379110299e-06	8.26214593713793e-05	6.36435779751649e-05	1002	tags=30%, list=7%, signal=28%	3569/6351/3627/6352/9560/3553/834/9641/4792/90865/4790/3606/340061
hsa05135	hsa05135	Yersinia infection	125	0.585183297098641	1.86936741875278	7.00819286931994e-06	8.46589698613849e-05	6.52130789103034e-05	993	tags=16%, list=7%, signal=15%	7124/3569/3576/6347/5880/7409/3676/3553/834/10000/4792/2533/2353/3725/4790/4773/925/3606/5293/6714
hsa04936	hsa04936	Alcoholic liver disease	115	0.589213727554333	1.8579307380747	1.02724901821377e-05	0.000119318924423291	9.19117542612318e-05	656	tags=15%, list=4%, signal=14%	7124/3569/3929/2920/2921/3576/2919/728/3553/9641/721/719/10000/126129/720/4792/4790
hsa04622	hsa04622	RIG-I-like receptor signaling pathway	49	0.709935729912092	1.97581716096517	1.45327303214079e-05	0.000161565926358378	0.000124454756797496	1630	tags=31%, list=11%, signal=27%	7124/3627/3576/9641/4792/4790/64135/340061/843/7706/1540/3592/5599/4793/7187
hsa05131	hsa05131	Shigellosis	225	0.49623425894088	1.70799502786336	1.49796223113728e-05	0.000161565926358378	0.000124454756797496	2050	tags=24%, list=14%, signal=21%	7124/3576/6352/960/3553/834/27128/440093/10000/84557/4792/10318/92610/3725/4790/375189/8351/837/100132074/929/3606/5293/596/6714/340061/84812/718/8767/3098/8357/22863/58528/81631/653604/643246/5879/3554/5599/8353/4793/8915/4193/2309/7321/199746/5330/23118/3678/8878/23048/7322/3021/6198
hsa05168	hsa05168	Herpes simplex virus 1 infection	439	0.426393268694685	1.56501825751821	2.46084682778238e-05	0.000256267497238027	0.000197403683825737	3062	tags=31%, list=21%, signal=25%	7124/3569/330/6347/6352/9021/3112/3553/8740/9641/162963/7097/10000/6890/4792/3717/4049/4790/3459/7691/64135/65243/4940/5293/4939/163255/329/596/7567/6714/340061/3716/641339/148022/6892/169270/718/146434/51276/79973/6732/79744/339318/219749/5452/121274/79891/199692/3592/3133/10794/3454/637/374928/3460/10379/7187/7699/6940/3455/7761/163059/7539/23118/374900/3678/7098/388561/92283/7728/567/80818/667…
hsa05321	hsa05321	Inflammatory bowel disease	37	0.747446481057727	1.96787197270903	3.03008836449384e-05	0.000305028895359047	0.000234964746860751	1077	tags=49%, list=7%, signal=45%	7124/3569/64127/3112/3553/51561/8809/3552/7097/3725/4790/3566/6775/3459/4088/3606/7042/6774
hsa04932	hsa04932	Non-alcoholic fatty liver disease	138	0.548374115891367	1.78613281738794	3.26369114841186e-05	0.000317946686071091	0.000244915362919872	1504	tags=14%, list=10%, signal=13%	7124/3569/3576/9021/3553/3552/10000/1649/2081/8660/2353/3725/4790/5293/3643/7494/4729/5879/5599/637
hsa05146	hsa05146	Amoebiasis	79	0.620179595728755	1.86001741680451	3.81886943333267e-05	0.000360405802770771	0.000277621758146882	907	tags=24%, list=6%, signal=23%	7124/3569/2920/2921/3576/2919/3553/2769/4843/5275/3914/3918/7097/732/4790/735/929/7850/5293
hsa04630	hsa04630	JAK-STAT signaling pathway	105	0.573905394820906	1.7858004978453	5.73186140146955e-05	0.000524552164619335	0.000404064232767072	1594	tags=35%, list=11%, signal=32%	1440/3569/3976/9021/51561/3575/10000/6776/3578/5617/3717/3589/9180/163702/5155/3566/6775/3459/1154/5293/4170/3574/596/3716/58985/6774/9306/3601/3572/1026/5771/8651/3592/3454/1489/3460/10379
hsa04217	hsa04217	Necroptosis	125	0.55535851017898	1.77409216873234	5.99758370097988e-05	0.000532726552263507	0.000410360990067045	2150	tags=35%, list=15%, signal=30%	7124/330/7128/3553/834/123745/3552/8605/100137049/6776/3717/90865/85235/51652/6775/3459/723790/8337/8336/329/596/3716/8330/8795/6774/1540/148022/8837/3012/5599/3454/92421/637/3460/10379/3455/57132/7098/8878/293/6778/2495/79643/128866
hsa05322	hsa05322	Systemic lupus erythematosus	90	0.604564763206192	1.83352603119554	6.37718229725391e-05	0.000550259729648766	0.000423866853441538	1579	tags=42%, list=11%, signal=38%	7124/3112/958/721/554313/440093/732/720/8359/8370/85235/8360/715/8344/8362/8348/121504/8351/735/723790/716/8337/8364/8336/8340/8330/942/718/8294/8339/3012/8357/653604/8343/6737/8353/8347/8341
hsa05418	hsa05418	Fluid shear stress and atherosclerosis	121	0.550198762109055	1.74929092109562	6.63692857707225e-05	0.000556764563965505	0.000428877548401452	1165	tags=19%, list=8%, signal=18%	6401/7124/6347/5880/3553/3552/3383/1906/6385/10000/1843/4688/2353/3725/4790/5155/7850/5293/27035/596/6714/445/3685
hsa05169	hsa05169	Epstein-Barr virus infection	165	0.525255768445748	1.7427245989992	7.56679405686599e-05	0.000617614001398251	0.000475750067302243	1787	tags=27%, list=12%, signal=24%	7124/3569/3627/7128/3112/960/958/9641/5971/4791/3383/7097/10000/6890/4792/4794/4616/3725/4790/1647/4067/4940/5293/4939/596/3716/6774/6892/1026/1027/5879/3133/5599/3454/637/4793/10912/10379/4193/7187/695/3455/4734/23118
hsa04640	hsa04640	Hematopoietic cell lineage	54	0.661515366602262	1.87601656235665	0.000137892268791483	0.00109588066250073	0.000844160426673622	1018	tags=37%, list=7%, signal=35%	1440/7124/3569/2811/3112/960/3676/3553/3552/1435/3575/952/3589/3566/925/929/7850/1604/3574/3675
hsa04664	hsa04664	Fc epsilon RI signaling pathway	55	0.654891673458946	1.86253693611432	0.000167008461897346	0.00129324501264099	0.000996190825352593	907	tags=20%, list=6%, signal=19%	7124/240/5880/7409/123745/8605/100137049/241/10000/4067/5293
hsa04210	hsa04210	Apoptosis	121	0.531893556259069	1.69109171635836	0.000209913419837289	0.00158484631977153	0.00122081225747476	1673	tags=25%, list=11%, signal=22%	7124/330/597/27113/5366/10000/1649/1520/4792/2081/4616/2353/3725/7846/4790/1647/8739/5293/7185/4170/329/596/8795/843/8837/5599/637/10912/1519/840
hsa05120	hsa05120	Epithelial cell signaling in Helicobacter pylori infection	62	0.622782045703174	1.82106881893658	0.000268873373762201	0.00198048192380938	0.00152557164573675	993	tags=16%, list=7%, signal=15%	2920/2921/3576/2919/6352/4792/3725/4790/4067/6714
hsa05140	hsa05140	Leishmaniasis	52	0.651544531701583	1.82819872664234	0.000306030765816109	0.00220050693515393	0.001695057625197	1787	tags=44%, list=12%, signal=39%	7124/5743/3112/3676/3553/4843/3552/7097/4792/3717/4688/2353/3725/4790/3459/3716/7042/718/3592/4793/3460/1917/23118
hsa05143	hsa05143	African trypanosomiasis	25	0.755418033987791	1.82520762224521	0.000573867856233586	0.00403042075773356	0.0031046461744828	905	tags=36%, list=6%, signal=34%	6401/7124/3569/3553/169355/3383/3250/8542/3606
hsa04610	hsa04610	Complement and coagulation cascades	71	0.592629737259824	1.74685762026428	0.000615371545353157	0.00422368651583303	0.00325351941442698	1600	tags=34%, list=11%, signal=30%	728/624/5055/721/719/5054/629/732/720/725/715/81494/735/722/716/1604/5270/623/5329/3080/718/2160/7035/3818
hsa05134	hsa05134	Legionellosis	52	0.63534546678506	1.78274502637746	0.000677938210623776	0.00454971865796401	0.00350466303035917	905	tags=27%, list=6%, signal=25%	7124/3569/2920/2921/3576/2919/3553/834/4791/7097/4792/4790/929/3606
hsa04659	hsa04659	Th17 cell differentiation	75	0.580648226314641	1.72218374640302	0.000696773710862869	0.00457447088436058	0.00352372975058797	1535	tags=33%, list=11%, signal=30%	3569/10148/3112/3553/51561/6776/4792/3717/4794/2353/3725/4790/4773/3566/3459/4088/3091/3662/3716/6774/3572/3554/5599/4793/3460
hsa05132	hsa05132	Salmonella infection	230	0.442474769191273	1.51995444064879	0.000725137889828591	0.00465939665379222	0.00358914834607208	2013	tags=16%, list=14%, signal=14%	7124/3569/838/330/3576/3553/834/27128/7097/10000/4792/2353/3725/7846/4790/375189/837/929/3606/5293/329/596/8795/8767/388/5879/5599/4646/113146/83657/840/10381/23118/79792/114609/23339/79659
hsa05166	hsa05166	Human T-cell leukemia virus 1 infection	191	0.452072653027527	1.52688074821458	0.000851903583057217	0.00535989337673499	0.00412874324244836	1549	tags=17%, list=11%, signal=16%	7124/3569/3112/958/4316/1959/5971/4791/3383/10000/6776/4792/1958/2353/3725/4049/4790/9586/4773/4088/2113/7850/8061/5293/3716/7042/3601/1026/1030/3133/3554/5599/9519
hsa04662	hsa04662	B cell receptor signaling pathway	60	0.602420732286856	1.74798624144205	0.000994650424568449	0.00600768856439343	0.00462774197536057	1766	tags=32%, list=12%, signal=28%	27071/5880/7409/118788/10000/4792/4794/2353/3725/4790/4773/4067/5293/25780/5879/4793/8915/695/6655
hsa05203	hsa05203	Viral carcinogenesis	179	0.471627849640282	1.57419809578145	0.000983454424754679	0.00600768856439343	0.00462774197536057	2010	tags=28%, list=14%, signal=24%	9734/1959/4791/5366/554313/1960/6776/8359/4792/8370/8360/3725/8344/4790/8362/9586/8348/121504/4067/8364/5293/7185/8340/6714/3716/6774/718/8294/3572/8339/1026/1030/8343/1027/5879/3133/8347/9519/8341/10379/4193/7187/8970/1232/468/1385/6672/128312/3105/8365
hsa05210	hsa05210	Colorectal cancer	83	0.55542472956461	1.67131811415289	0.00122526160249056	0.00725547066572839	0.00558891257276394	1539	tags=22%, list=11%, signal=20%	5880/2069/27113/374/5366/10000/4616/2353/3725/1647/4088/5293/596/7042/1026/5879/5599/10912
