# Supplementary material for: Identification and Characterization of Cell Lines HepG2, Hep3B217 and SNU387 as Models for Porcine Epidemic Diarrhea Coronavirus Infection
Source: Viruses. 2022 Dec 10;14(12):2754. doi: 10.3390/v14122754 (PMC9785011; doi:10.3390/v14122754)
Supplement: Supplementary file 1 [file viruses-14-02754-s001.zip › Supplemental Data/Table S7.csv]

	ID	Description	setSize	enrichmentScore	NES	pvalue	p.adjust	qvalue	rank	leading_edge	core_enrichment
hsa04060	hsa04060	Cytokine-cytokine receptor interaction	160	0.652349945745734	2.45542285241525	1.68946374464227e-14	5.10218050881966e-12	3.77017172488591e-12	832	tags=29%, list=6%, signal=27%	1440/3627/7124/6352/10148/2920/2921/7133/1437/2919/8784/3604/3557/6348/6372/6374/355/4050/6351/3553/6373/6367/284340/6364/27189/3595/51561/8809/1435/3561/7293/57007/958/6347/9235/3624/3569/2056/3576/3976/8792/4049/56300/146433/9180/8771
hsa04621	hsa04621	NOD-like receptor signaling pathway	137	0.667650478651325	2.46424775137681	1.47178122925191e-13	2.22238965617038e-11	1.64219800316529e-11	1751	tags=31%, list=12%, signal=28%	7124/115362/6352/2920/2921/2919/838/330/834/3553/115361/64127/7128/114769/6347/84674/3569/9641/440738/4210/3428/3576/4792/340061/5330/10135/4940/7099/4671/596/4790/51393/5599/10392/3716/837/79671/7188/3455/2634/5603/3606/2633
hsa04061	hsa04061	Viral protein interaction with cytokine and cytokine receptor	53	0.813764960858628	2.60157644066313	2.67299106696951e-13	2.69081100741597e-11	1.98833019718433e-11	701	tags=43%, list=5%, signal=41%	3627/7124/6352/2920/2921/7133/2919/6348/6372/6374/6351/6373/6367/6364/8809/1435/3561/57007/6347/3569/3576/4049/146433
hsa04668	hsa04668	TNF signaling pathway	107	0.700921705705781	2.49187022427613	6.28943922987193e-13	4.7485266185533e-11	3.50884504403381e-11	1061	tags=32%, list=7%, signal=30%	3627/7124/6352/2920/2921/7133/1437/2919/6401/6372/6374/355/330/3553/6364/8809/64127/1435/7128/6347/3383/3569/7185/5293/1326/4792/3976/9021/4049/3659/10000/5743/4790/840
hsa03010	hsa03010	Ribosome	127	0.647894039418334	2.3701777164877	8.1546148192619e-12	4.92538735083419e-10	3.63953335091268e-10	3513	tags=74%, list=24%, signal=57%	6192/25873/11224/6235/6143/6142/6158/6164/51373/6169/6134/6208/6228/6222/6204/6203/6133/79590/6187/6165/6170/6122/6137/6168/6141/6189/51263/6160/6132/6194/6167/6218/6201/6202/6223/6161/9045/6191/4736/6130/6217/6154/23521/6175/6144/219927/6152/11222/6206/29088/64960/6136/6176/6188/6125/51264/6227/6124/6193/6209/51121/6205/51065/6135/6181/6147/65008/6155/6156/6139/6234/6210/51069/6207/6129/6138/622…
hsa05323	hsa05323	Rheumatoid arthritis	63	0.761700621556342	2.48809963343723	2.70809233584603e-11	1.3289164011806e-09	9.81980749565312e-10	738	tags=35%, list=5%, signal=33%	7124/6352/2920/2921/1437/2919/6348/6372/6374/4050/3553/6364/51561/245972/1435/6347/3383/3569/7097/3576/8792/7099
hsa04657	hsa04657	IL-17 signaling pathway	73	0.735019965815355	2.45581855528315	3.080269804061e-11	1.3289164011806e-09	9.81980749565312e-10	500	tags=27%, list=3%, signal=27%	3934/1440/3627/7124/2920/2921/1437/2919/6372/6374/3553/6364/27189/5596/7128/6347/3569/9641/3576/4792
hsa04064	hsa04064	NF-kappa B signaling pathway	88	0.686179383238886	2.37188824141083	1.82970878259806e-10	6.90715065430769e-09	5.10392449882618e-09	978	tags=32%, list=7%, signal=30%	7124/597/3929/2920/2921/2919/4050/6351/330/3553/7128/958/3383/7185/4791/3576/4792/5588/5971/8792/4049/353376/7099/10912/5743/128178/596/4790
hsa05134	hsa05134	Legionellosis	52	0.774272625806994	2.47367397572889	2.64171957237796e-10	8.86443678731272e-09	6.55022864729975e-09	1146	tags=38%, list=8%, signal=36%	7124/2920/2921/3684/2919/834/3553/3569/4791/7097/3576/4792/7099/4671/3312/4790/840/3303/3304/3310
hsa05171	hsa05171	Coronavirus disease - COVID-19	189	0.566607849332788	2.15524935245044	7.77215160677982e-10	2.3471897852475e-08	1.73441699014455e-08	2730	tags=52%, list=19%, signal=43%	1440/3627/7124/1437/51284/834/728/3553/6347/3569/720/629/6192/9641/721/5293/7097/3576/4792/340061/2244/4940/7099/64135/716/4790/25873/5599/11224/6235/3716/6143/6142/6158/6164/6169/6134/6208/6228/6222/6204/6203/6133/8503/6187/6165/6170/6122/3455/6137/6168/5603/6141/6189/6160/6132/6774/6194/6167/6218/6201/6202/6223/6161/9045/6191/4736/6130/6217/6154/7132/23521/7187/6175/6144/6152/3592/6206/6136/617…
hsa04620	hsa04620	Toll-like receptor signaling pathway	81	0.684198704162289	2.32892310984403	1.61841265678355e-09	4.44327838498756e-08	3.28328692093887e-08	782	tags=25%, list=5%, signal=24%	3627/7124/6352/3929/6348/51284/6351/3553/6373/958/3569/9641/5293/1326/7097/3576/4792/353376/7099/10000
hsa05417	hsa05417	Lipid and atherosclerosis	178	0.559584113881799	2.1249928836321	3.44445074815536e-09	8.66853438285767e-08	6.4054698123591e-08	2411	tags=34%, list=16%, signal=29%	7124/6352/3929/2920/2921/2919/6348/6401/4973/355/7409/834/3553/958/6347/3383/6648/3569/9641/9619/5293/7097/3576/4792/5452/5330/353376/7099/10000/3312/596/4688/4790/840/3303/3304/3310/5599/4067/2081/3949/8503/3309/4217/5603/816/3606/4773/6774/5532/30001/3265/7132/7187/3665/3326/3592/5533/5879/6714/637
hsa04062	hsa04062	Chemokine signaling pathway	138	0.559819949239611	2.06857961021966	9.97894381547206e-08	2.15260073733755e-06	1.5906286382557e-06	1081	tags=20%, list=7%, signal=18%	3627/6352/5880/2920/2921/2919/6348/6372/6374/7409/6351/6373/6367/6364/3718/6347/146850/5293/3576/4792/5330/399694/10000/9844/4790/59345/2790
hsa05133	hsa05133	Pertussis	62	0.691003084320562	2.26042830703218	1.92448840278649e-07	3.87463665094347e-06	2.86309853607534e-06	1292	tags=34%, list=9%, signal=31%	7124/3684/6372/6374/834/3553/51561/3569/720/721/3576/3659/353376/7099/716/3394/4790/840/5599/725/10392
hsa05164	hsa05164	Influenza A	123	0.562934899445534	2.03844870034863	5.35328878681066e-07	1.01043325851051e-05	7.46642909739382e-06	1126	tags=22%, list=8%, signal=20%	3627/7124/6352/51284/355/834/3553/5340/6347/3383/3569/9641/5293/3576/4792/9021/4940/7099/64135/10000/402569/4790/3460/2224/5371/293/7706
hsa04623	hsa04623	Cytosolic DNA-sensing pathway	42	0.737914721004317	2.27249000074228	8.65476131493668e-07	1.53749289241816e-05	1.13610489087714e-05	562	tags=21%, list=4%, signal=21%	3627/6352/6351/834/3553/3569/9641/4792/340061
hsa04625	hsa04625	C-type lectin receptor signaling pathway	86	0.580024313856339	1.99487017655368	1.50928152628009e-05	0.000253223900520326	0.000187115604427707	2370	tags=31%, list=16%, signal=27%	7124/834/3553/6367/51561/3569/9641/4791/5293/4792/5971/2207/3659/10000/5743/4790/5599/8503/6237/5603/4773/5532/3265/3710/3592/5533/6714
hsa05144	hsa05144	Malaria	31	0.73864974218605	2.11492588410484	1.86266296476525e-05	0.000273633684605644	0.000202197076111525	738	tags=39%, list=5%, signal=37%	1440/7124/6401/3553/958/6347/3383/3569/7097/3576/2995/7099
hsa05169	hsa05169	Epstein-Barr virus infection	163	0.482925918551499	1.8193486533106	1.74819764290817e-05	0.000273633684605644	0.000202197076111525	2511	tags=28%, list=17%, signal=24%	3627/7124/355/960/3718/7128/958/3383/3569/6890/9641/4791/5293/7097/4792/5971/4940/10000/1026/1380/10912/596/4790/4794/898/5599/7431/4067/3716/3133/7188/8503/3455/5603/6774/7187/6891/3665/578/5879/890/637/3105/5713/29760/5702
hsa04936	hsa04936	Alcoholic liver disease	115	0.518517062522112	1.86363559853634	3.09661725074022e-05	0.000425081095328884	0.000314106630218625	1054	tags=17%, list=7%, signal=15%	7124/3929/2920/2921/2919/355/728/3553/3569/720/9641/721/3576/4792/7099/23175/10000/4790/50507
hsa05142	hsa05142	Chagas disease	84	0.568036154435633	1.94156152347086	3.85856021774339e-05	0.000506645732938479	0.000374377467350846	1196	tags=23%, list=8%, signal=21%	7124/6352/6348/355/624/3553/6347/3569/5293/7097/3576/4792/5330/7099/10000/4790/3460/5054/5599
hsa05167	hsa05167	Kaposi sarcoma-associated herpesvirus infection	156	0.487068784795154	1.82924319934304	4.7705775299099e-05	0.000600297672513663	0.000443580015938991	2448	tags=29%, list=17%, signal=24%	2920/2921/1437/2919/355/3383/3569/9641/440738/146850/5293/3576/4792/10000/1026/5155/5743/4790/59345/2790/5599/4067/3716/3133/8503/2786/3455/5603/4773/6774/51176/5532/7314/3265/7132/7187/3710/3665/5533/578/5879/6714/637/3105/3459
hsa05143	hsa05143	African trypanosomiasis	24	0.764884638331754	2.08478921367904	6.88290706143795e-05	0.000831455173021704	0.000614390019799935	898	tags=42%, list=6%, signal=39%	7124/6401/355/3553/3250/3620/3383/3569/5330/2150
hsa05162	hsa05162	Measles	108	0.512573373014017	1.8257084828579	0.000189695184482122	0.00220338252744619	0.00162815300041336	1314	tags=25%, list=9%, signal=23%	51284/355/3553/3718/7128/3561/3569/9641/6776/5293/7097/4792/4940/27113/4478/7099/64135/10000/3312/596/4790/3303/3304/3310/898/5599/3716
hsa05146	hsa05146	Amoebiasis	80	0.537717401374241	1.82560045196163	0.000288306159112818	0.00322475777970634	0.0023828813150845	978	tags=25%, list=7%, signal=23%	7124/2920/2921/3684/1437/2919/3553/338382/4583/3569/912/3918/5293/7097/3576/5330/3914/7099/1277/4790
hsa04640	hsa04640	Hematopoietic cell lineage	56	0.586239195076009	1.87572364869945	0.00031693776708841	0.00341840020216786	0.00252597017378733	1145	tags=32%, list=8%, signal=30%	1440/7124/3684/1437/2811/960/3553/1435/2322/3569/2056/912/1380/925/928/3566/1604/3575
hsa04664	hsa04664	Fc epsilon RI signaling pathway	56	0.583913186730225	1.86828138128044	0.000365696681779291	0.0038082895826671	0.00281407246959019	1718	tags=29%, list=12%, signal=25%	7124/5880/123745/1437/7409/283748/5293/2207/10000/8605/5599/4067/2534/8503/5881/5603
hsa04630	hsa04630	JAK-STAT signaling pathway	105	0.497066300031976	1.75765767123579	0.000442444123375563	0.00419519868982795	0.00309997254180385	1145	tags=22%, list=8%, signal=20%	1440/1437/3595/51561/8651/3718/3561/3569/2056/6776/5293/1154/3976/8835/9021/10000/9180/1026/5155/596/3566/3460/3575
hsa05418	hsa05418	Fluid shear stress and atherosclerosis	118	0.478495025230485	1.72908557225122	0.000444524364485081	0.00419519868982795	0.00309997254180385	1718	tags=20%, list=12%, signal=18%	7124/5880/6401/3553/4880/6347/3383/6385/5293/10000/5155/2938/2950/596/4688/4790/857/5599/5175/3674/8503/5881/4217/5603
hsa04217	hsa04217	Necroptosis	123	0.473566460351548	1.7148358301877	0.000426383336092707	0.00419519868982795	0.00309997254180385	2608	tags=32%, list=18%, signal=26%	7124/123745/355/330/834/3553/283748/3718/7128/6776/51652/353376/8338/7099/8605/596/3460/293/79643/5599/3716/7188/3455/2495/816/142/6774/8837/27183/92815/7132/55506/3326/637/128866/3459/2512/5836/329
hsa05135	hsa05135	Yersinia infection	125	0.472799459570065	1.72624103856642	0.000459654846884927	0.00420653829573478	0.00310835175564927	1757	tags=19%, list=12%, signal=17%	7124/5880/7409/834/3553/6347/3569/4210/5293/3576/4792/7456/7099/10000/9844/925/4790/5599/8503/3676/5881/5603/3606/4773
hsa05321	hsa05321	Inflammatory bowel disease	35	0.656358837022956	1.94704630646005	0.000685567851252626	0.00608945561994979	0.00449970230543519	1008	tags=37%, list=7%, signal=35%	7124/3553/3595/51561/8809/64127/3561/3569/7097/7099/3566/4790/3460
hsa04622	hsa04622	RIG-I-like receptor signaling pathway	51	0.598054357300423	1.8890180457165	0.000782873672688774	0.00660676624376873	0.00488196041714525	1428	tags=22%, list=10%, signal=20%	3627/7124/9641/3576/4792/340061/64135/4790/7706/5599/79671
hsa05140	hsa05140	Leishmaniasis	48	0.590322953401985	1.8468738715091	0.000787561538992299	0.00660676624376873	0.00488196041714525	1718	tags=27%, list=12%, signal=24%	7124/3684/3553/7097/4792/7099/5743/4688/4790/3460/3716/3676/5603
hsa05152	hsa05152	Tuberculosis	125	0.460988531791261	1.68311808691614	0.000844880394055054	0.00689605078390881	0.00509572243356106	2448	tags=27%, list=17%, signal=23%	7124/3929/3684/3553/51561/64127/245972/3569/7421/1520/7097/2207/7099/10000/596/4790/3460/5599/3716/1051/5603/816/3606/11151/4261/3656/5532/7132/3592/5533/8767/6714/637/3459
hsa05120	hsa05120	Epithelial cell signaling in Helicobacter pylori infection	65	0.544742103843346	1.78620786109514	0.00102380086741982	0.0081365226831786	0.0060123485842937	1302	tags=18%, list=9%, signal=17%	6352/2920/2921/2919/245972/3576/4792/58494/4790/5599/10392/4067
