# Supplementary material for: Identification and Characterization of Cell Lines HepG2, Hep3B217 and SNU387 as Models for Porcine Epidemic Diarrhea Coronavirus Infection
Source: Viruses. 2022 Dec 10;14(12):2754. doi: 10.3390/v14122754 (PMC9785011; doi:10.3390/v14122754)
Supplement: Supplementary file 1 [file viruses-14-02754-s001.zip › Supplemental Data/Table S6.csv]

	ID	Description	setSize	enrichmentScore	NES	pvalue	p.adjust	qvalue	rank	leading_edge	core_enrichment
hsa04657	hsa04657	IL-17 signaling pathway	70	0.81591934153639	2.36188956293792	7.85621392163989e-15	2.36472039041361e-12	2.08396411395079e-12	764	tags=30%, list=6%, signal=28%	3934/6374/2919/1440/3569/2920/2921/3553/6347/1437/3567/6372/27190/727897/3576/2353/9641/6364/7128/1051/5600
hsa04668	hsa04668	TNF signaling pathway	99	0.733324805768148	2.23467791497575	8.33753474797736e-12	1.25479897957059e-09	1.10582039815279e-09	764	tags=24%, list=6%, signal=23%	6374/2919/6401/3569/2920/2921/64127/3553/6347/8809/1437/6372/10000/3383/2353/9021/7185/6364/7128/1051/9586/330/3726/5600
hsa04060	hsa04060	Cytokine-cytokine receptor interaction	144	0.619181385540927	1.99237507221581	3.09435644226388e-08	3.1046709637381e-06	2.7360625384228e-06	1194	tags=34%, list=9%, signal=31%	6374/2919/4050/10148/1440/3569/2920/3604/2921/3560/3553/6347/3563/8809/1437/50615/970/3567/6372/10673/27190/8784/8740/83729/3624/3576/3561/5008/4982/3601/6367/6364/9235/3557/3566/2826/3594/3623/90/4838/1489/51330/7850/9518/1441/3953/163702/3459/51561
hsa04610	hsa04610	Complement and coagulation cascades	63	0.691777621360318	1.97848043183831	1.99155089950639e-06	0.000138449563194106	0.000122011854956862	1675	tags=49%, list=12%, signal=43%	728/3684/5054/3687/629/715/7450/5055/716/710/3818/732/5340/7448/5327/718/2165/7035/2159/3689/5648/722/721/720/731/2161/727/717/2147/2/2160
hsa05417	hsa05417	Lipid and atherosclerosis	167	0.557976098531001	1.81270620790129	2.29982663113133e-06	0.000138449563194106	0.000122011854956862	927	tags=16%, list=7%, signal=15%	2919/3929/6401/3310/3569/2920/2921/3553/6347/4973/10000/6648/3576/3383/2353/1649/5330/9641/5452/10333/1543/5600/7436/2081/1555/3949
hsa04064	hsa04064	NF-kappa B signaling pathway	84	0.619406111946398	1.86133822885825	3.852246844915e-05	0.00131608190299773	0.0011598273808548	738	tags=21%, list=5%, signal=20%	2919/4050/3929/2920/2921/3553/10673/8740/5971/3576/3383/7185/7128/4791/4616/79092/7535/330
hsa04630	hsa04630	JAK-STAT signaling pathway	103	0.587352548489714	1.79508009078998	2.96761974709924e-05	0.00131608190299773	0.0011598273808548	1427	tags=27%, list=10%, signal=25%	1440/3569/3560/3563/1437/50615/3567/10000/3561/5008/3601/9021/8835/1154/3566/2670/3594/8651/1489/1956/6776/1441/3953/163702/3459/51561/4352/3718
hsa04936	hsa04936	Alcoholic liver disease	108	0.57924336281249	1.77772731781614	3.93512861361449e-05	0.00131608190299773	0.0011598273808548	1349	tags=19%, list=10%, signal=17%	2919/3929/3569/728/2920/2921/3553/10000/3576/2168/9641/5600/718/23175/721/720/4792/127/727/717
hsa04659	hsa04659	Th17 cell differentiation	79	0.619298507986363	1.84477139051863	6.40197190036259e-05	0.00192699354200914	0.00169820728304355	1502	tags=28%, list=11%, signal=25%	10148/3569/3560/3553/50615/3123/3119/2353/3561/915/7535/5600/3566/3594/6776/196/3459/51561/4792/3662/3718/4794
hsa04621	hsa04621	NOD-like receptor signaling pathway	132	0.544839144349261	1.72979437581844	8.9226148897955e-05	0.00244155189257131	0.00215167363849614	832	tags=14%, list=6%, signal=14%	2919/3569/2920/2921/2634/64127/3553/6347/115362/2635/3576/10628/5330/9641/2633/7128/330/5600/171389
hsa04062	hsa04062	Chemokine signaling pathway	122	0.543133937242599	1.70099085731461	0.000140191220147425	0.00351646310536458	0.00309896381378519	1427	tags=19%, list=10%, signal=17%	6374/2919/2920/2921/9844/6347/6372/10000/3576/6367/5330/6364/2826/7454/25759/10235/2868/5880/59345/2785/4792/157/3718
hsa05133	hsa05133	Pertussis	58	0.636523443532945	1.78466686796944	0.000239507482366627	0.00554551939941191	0.00488711623938382	1349	tags=33%, list=10%, signal=30%	6374/3569/3684/3553/6372/3576/2353/715/716/710/5600/718/3689/722/721/720/51561/727/717
hsa05323	hsa05323	Rheumatoid arthritis	62	0.618207530079856	1.76508366149147	0.000441331441891384	0.00905986838575027	0.0079842169372585	708	tags=29%, list=5%, signal=28%	6374/2919/4050/3569/2920/2921/3553/6347/1437/3123/6372/10673/3119/3576/3383/2353/6364/534
hsa05171	hsa05171	Coronavirus disease - COVID-19	186	0.477547959301505	1.58243327439598	0.000451488457761642	0.00905986838575027	0.0079842169372585	3226	tags=45%, list=24%, signal=35%	1440/3569/728/3553/6347/1437/3576/629/2353/715/7450/9641/716/732/5600/8829/718/2165/1956/5648/721/720/185/731/4792/727/4599/717/6235/6170/2147/25873/6133/6167/200916/6125/6161/6228/6173/6164/6194/6165/10379/6208/6160/6176/6210/6181/6202/340061/6138/6137/6189/6168/7187/6155/3716/6141/6142/6156/11224/6154/6201/4793/6134/6169/6124/6143/6207/6234/6158/9349/4736/2244/6132/6166/3725/6217/6152/6230/6218…
